# Supplementary material for: Malaria patients in Nigeria: Data exploration approach
Source: Data Brief. 2019 Dec 16;28:104997. doi: 10.1016/j.dib.2019.104997 (PMC7093799; doi:10.1016/j.dib.2019.104997)
Supplement: Multimedia component 1 [file mmc1.csv]

age	sex	fever	cold	rigor	fatigue	headace	bitter_tongue	vomitting	diarrhea	Convulsion	Anemia	jundice	cocacola_urine	hypoglycemia	prostraction	hyperpyrexia	severe_maleria
3	1	1	1	0	1	1	1	0	1	1	0	1	1	1	0	0	0
3	0	1	1	1	1	1	1	0	1	0	0	0	1	1	0	0	0
3	0	1	1	1	1	1	0	0	1	1	0	0	1	1	0	0	1
4	1	1	1	0	1	0	0	0	0	0	0	1	0	1	0	1	0
4	0	1	1	1	0	1	0	0	0	1	0	1	1	1	0	0	0
4	1	0	0	0	1	1	0	0	1	0	1	0	0	0	0	0	1
4	0	1	1	1	1	0	0	0	0	0	0	0	0	0	0	0	0
5	1	1	0	1	1	0	0	1	1	0	1	1	0	0	0	0	0
5	0	1	0	1	1	1	1	0	0	1	0	0	0	1	0	0	0
8	0	1	1	1	0	1	1	0	1	0	0	1	0	1	0	0	0
8	1	0	0	0	1	1	1	0	0	0	1	1	1	1	1	0	0
8	0	1	1	0	1	0	0	1	0	0	1	1	1	1	0	0	1
8	0	1	0	1	1	1	0	0	0	0	0	1	1	1	0	0	0
9	1	1	0	0	1	1	1	0	0	1	0	0	0	1	0	0	0
9	0	1	1	0	0	1	0	0	0	1	0	1	1	1	1	0	0
9	1	0	0	1	1	0	0	0	0	0	0	0	0	1	0	0	1
9	1	1	1	1	0	0	1	1	0	0	1	1	1	1	0	1	0
10	0	0	0	1	1	1	1	0	0	0	1	0	1	1	0	0	0
10	0	1	0	0	0	1	0	0	0	0	0	0	1	1	0	0	0
10	0	1	0	1	1	1	1	0	0	1	0	1	1	1	0	0	0
10	1	1	0	1	0	0	1	0	0	0	1	1	1	1	0	0	0
11	1	0	0	1	1	1	0	0	0	1	0	1	1	0	0	1	0
11	1	1	1	0	0	1	0	0	1	0	1	1	0	0	0	0	0
11	0	1	1	1	0	1	0	0	0	0	1	0	1	1	0	0	1
11	0	1	0	1	0	0	1	0	1	0	0	1	0	1	1	0	0
12	1	1	1	1	1	1	0	0	0	0	1	1	0	1	0	0	0
12	0	1	0	1	1	1	0	0	0	0	0	1	0	0	0	0	0
13	1	1	0	0	1	1	1	0	0	0	0	1	0	1	1	0	1
13	1	0	0	1	1	1	1	0	1	0	0	0	0	1	0	0	0
14	1	0	1	0	0	1	1	0	0	1	1	1	0	0	0	0	0
14	0	1	1	0	1	1	1	0	0	1	0	1	1	1	1	0	0
14	1	0	1	0	1	0	0	1	0	0	1	1	1	1	1	0	0
14	1	0	0	0	0	1	1	0	0	0	0	0	1	1	1	0	0
15	0	0	1	0	1	1	1	1	0	0	1	0	1	1	0	0	1
15	1	1	0	1	1	1	1	1	0	0	0	1	1	1	0	0	1
15	1	1	1	0	0	0	0	0	1	0	0	1	0	1	0	0	1
15	1	1	1	1	0	0	0	0	1	1	1	1	0	1	0	0	0
15	0	1	0	0	0	0	0	1	0	0	1	0	1	0	0	0	1
15	1	1	0	1	1	1	0	0	0	1	1	1	0	1	0	0	0
15	0	1	0	0	1	1	1	0	1	0	0	1	1	1	1	0	0
15	0	1	0	0	0	1	1	0	0	0	0	1	1	1	0	0	0
16	0	0	1	0	1	1	0	0	0	0	1	1	1	1	0	1	1
16	0	0	0	0	1	0	1	0	0	1	0	1	1	1	1	0	0
16	0	0	1	0	0	1	1	0	0	1	1	1	1	1	0	1	1
16	0	1	1	1	1	1	0	0	1	1	0	1	1	1	0	0	1
16	1	1	1	0	1	1	0	0	1	1	1	1	0	1	0	0	0
16	1	1	1	1	0	1	0	0	0	0	0	1	0	1	0	0	0
16	1	1	0	0	1	0	0	0	0	0	0	0	1	0	0	0	1
16	1	0	0	0	1	0	1	0	0	1	1	1	1	1	0	0	0
16	0	1	1	0	0	1	0	0	1	0	1	0	0	1	0	0	0
16	0	0	1	0	0	0	1	0	0	0	1	1	1	0	0	0	0
16	0	0	0	1	0	1	0	0	0	1	0	1	0	1	0	0	0
17	1	1	1	0	0	1	1	0	0	0	0	0	1	0	1	0	0
17	0	1	1	0	0	1	0	0	1	1	1	1	1	1	0	0	0
17	0	1	0	0	1	1	0	0	0	1	0	0	0	1	1	0	0
17	0	1	0	1	0	1	0	0	1	1	1	1	0	1	0	0	0
17	1	1	0	1	1	0	0	0	1	0	0	1	0	1	0	0	1
17	0	1	1	1	1	0	0	0	0	0	1	1	0	1	0	0	0
17	0	1	1	1	1	0	0	0	0	0	0	1	0	1	1	0	0
17	1	1	0	0	0	0	0	0	1	1	1	1	0	0	0	1	0
17	1	1	1	0	0	1	1	0	0	1	0	1	0	1	1	0	0
17	0	0	0	0	0	1	0	0	1	0	0	1	1	1	0	0	0
17	1	1	0	1	1	0	1	0	1	0	0	0	1	1	0	0	0
17	0	1	0	0	1	1	1	0	1	1	1	0	1	1	0	0	0
17	1	1	1	1	1	1	0	0	0	1	1	1	1	1	0	0	1
17	0	1	0	0	0	1	0	0	1	0	0	0	1	1	0	1	1
18	1	1	0	1	1	1	1	0	0	0	0	0	1	1	0	0	0
18	1	0	0	0	0	0	0	0	0	0	0	1	0	1	0	0	0
18	0	1	0	0	0	1	0	0	0	0	0	0	0	1	0	0	0
18	0	1	1	0	1	0	1	0	1	0	1	1	0	1	0	1	0
18	1	1	1	0	0	1	0	0	1	0	0	1	1	1	0	0	1
18	0	0	0	0	1	0	0	0	0	0	0	0	1	0	0	0	0
18	0	0	0	0	0	1	0	0	0	0	0	1	1	1	0	0	1
18	1	0	0	1	1	1	1	0	1	0	0	1	1	1	0	0	0
18	1	1	0	0	1	0	1	0	1	0	0	1	1	1	0	0	1
18	1	1	0	0	0	1	0	0	0	1	0	1	1	1	0	0	0
18	1	0	0	1	0	0	1	0	0	1	0	1	1	1	1	1	0
19	1	1	1	0	1	0	0	0	0	0	1	0	0	1	0	1	1
19	0	1	0	0	0	0	0	0	0	0	0	1	0	1	1	0	0
19	0	1	0	0	1	1	0	0	0	0	0	0	1	1	0	0	0
19	0	1	0	1	0	1	1	0	0	1	0	0	1	1	0	0	1
19	0	1	0	1	1	1	1	0	0	1	1	0	1	1	0	0	0
19	1	1	0	0	0	0	1	0	0	0	1	1	0	1	0	0	0
19	0	1	0	0	0	1	0	0	1	1	1	1	1	1	1	0	0
19	0	0	0	1	0	1	1	0	0	0	0	0	0	1	0	0	1
19	1	1	1	0	0	1	0	0	1	0	1	0	0	1	1	0	0
19	1	1	1	0	1	0	0	0	0	0	0	1	1	1	0	0	0
19	1	1	1	0	0	1	0	0	1	1	1	1	1	1	0	0	1
19	1	0	1	1	1	0	1	0	1	0	0	1	1	1	0	0	0
20	1	0	0	1	1	0	0	0	1	1	0	0	1	1	1	0	0
20	1	1	0	0	0	1	0	0	0	1	1	1	0	0	0	0	0
20	1	1	1	0	1	0	0	0	1	0	0	1	1	1	1	0	0
20	1	1	1	0	0	1	1	0	1	0	0	1	1	1	0	0	0
20	1	1	1	1	1	1	0	0	1	0	0	1	0	1	0	0	1
20	0	1	0	0	0	1	1	0	1	0	0	1	1	1	0	0	0
21	1	1	0	1	1	1	0	0	1	0	0	1	0	1	1	0	1
21	0	1	1	1	1	1	1	1	1	0	0	1	1	1	0	0	1
21	0	1	1	1	1	1	0	0	0	1	0	0	1	1	0	0	1
21	1	1	1	0	0	1	1	0	0	0	1	0	1	1	0	0	1
21	1	1	1	0	1	1	1	0	0	0	0	0	1	1	0	1	0
21	1	0	0	0	0	1	0	0	0	0	1	0	1	1	0	0	0
21	0	1	1	0	0	0	0	0	0	1	0	0	1	1	0	0	1
21	0	0	0	0	0	1	1	0	0	0	0	1	1	0	0	1	0
21	0	1	1	0	1	1	0	0	0	1	0	1	0	1	0	0	0
21	1	1	1	0	1	1	0	0	0	0	1	0	1	1	0	0	1
22	1	1	1	1	1	1	1	0	1	0	0	1	0	0	0	1	0
22	1	1	1	0	0	1	1	0	1	0	0	1	1	0	0	0	1
22	1	1	0	1	1	1	0	0	0	0	1	1	1	1	0	0	0
22	0	1	0	0	0	1	0	0	1	0	1	0	1	1	0	0	0
22	1	1	1	0	0	1	0	0	0	0	0	1	1	1	0	0	0
22	1	1	1	0	1	1	0	0	0	0	1	1	0	1	1	0	1
22	1	1	0	0	1	1	1	0	1	0	0	0	0	1	0	0	0
22	1	0	1	0	1	0	0	0	0	1	1	1	1	1	0	0	0
23	0	1	1	0	0	0	0	0	0	0	1	1	0	1	1	0	0
23	1	1	0	0	1	1	0	0	1	1	0	1	0	1	0	0	0
23	0	1	1	0	0	1	1	0	0	0	0	1	1	1	0	0	0
24	1	1	0	0	1	1	1	0	1	0	0	1	1	1	0	0	0
24	0	1	1	0	0	1	0	0	1	0	0	0	1	0	1	0	0
24	0	1	1	1	0	1	1	0	1	0	1	1	0	1	0	0	1
24	0	1	1	0	1	1	0	0	0	0	0	1	0	1	0	0	1
24	0	1	1	0	1	1	1	0	0	0	1	0	0	1	1	1	0
24	1	1	0	1	0	0	0	0	0	0	0	0	0	1	1	0	0
24	0	1	1	1	1	1	0	0	1	0	0	1	0	1	0	0	1
24	1	0	1	0	0	0	0	0	0	0	1	1	0	1	0	0	0
24	1	0	1	0	1	1	1	0	0	1	1	1	0	1	0	0	0
24	1	1	0	0	0	1	0	0	1	1	0	1	1	1	0	0	0
24	1	0	1	0	0	0	0	0	1	0	0	1	1	1	1	1	1
24	0	1	1	0	0	1	0	0	0	0	0	1	1	1	0	0	1
24	0	0	0	0	0	1	1	0	0	1	0	1	0	1	0	0	0
24	1	1	1	1	0	1	1	0	1	1	1	0	1	1	0	0	1
25	1	1	0	1	1	1	1	0	0	1	1	1	0	1	1	0	1
25	0	1	1	1	1	0	0	0	0	1	0	0	1	1	0	0	0
25	1	0	1	0	0	0	0	0	0	1	0	1	1	1	0	0	1
25	0	1	0	1	1	0	0	0	1	1	1	0	1	1	0	1	0
25	0	1	1	0	1	1	0	0	1	1	0	1	1	1	1	0	0
25	0	1	0	0	1	0	0	0	0	0	0	1	1	1	0	0	1
25	1	1	1	1	1	1	0	0	0	1	0	1	1	1	0	0	1
25	1	1	0	0	1	1	1	0	0	1	0	1	0	1	0	0	1
26	1	0	1	0	1	0	1	0	1	1	0	0	1	1	0	0	1
26	1	1	1	0	0	1	0	0	1	0	0	1	0	1	0	0	1
26	1	1	0	0	1	0	0	0	0	0	1	1	0	1	1	0	0
26	1	0	0	0	1	1	1	0	1	0	1	0	1	1	0	0	1
26	0	1	0	0	1	1	0	0	0	0	0	0	1	1	0	0	1
26	0	1	0	1	0	1	0	0	1	0	1	1	1	1	0	0	0
27	0	0	1	0	0	1	1	0	1	0	0	1	0	1	0	0	0
27	1	1	1	1	1	1	0	0	0	0	0	0	1	0	1	0	1
27	1	1	1	1	0	1	1	0	0	0	0	1	0	1	0	0	1
27	1	0	0	0	0	0	1	1	0	1	0	0	1	0	0	1	0
27	1	0	1	0	0	1	0	0	0	0	0	1	0	1	0	0	0
27	1	0	0	0	0	0	0	0	0	0	0	1	0	1	0	0	1
28	0	1	1	0	0	0	1	0	0	0	1	1	1	1	0	0	1
28	1	0	1	0	0	0	0	0	0	0	1	1	1	1	0	1	0
28	0	1	0	0	1	1	1	1	0	0	0	1	1	1	1	0	0
28	1	1	1	0	0	1	0	0	0	1	0	1	1	1	0	0	0
28	1	1	0	0	1	0	0	0	0	0	0	1	0	1	0	0	0
28	0	1	0	1	0	0	0	0	1	1	0	1	0	1	0	0	0
28	0	1	1	0	1	1	0	0	0	1	1	0	0	1	0	0	0
28	0	0	0	1	0	1	0	0	0	0	0	1	1	1	0	0	1
28	1	1	0	0	1	1	0	0	0	0	0	0	0	1	0	0	0
28	0	1	0	0	1	1	1	0	0	0	0	0	0	1	0	0	0
28	0	0	1	0	0	1	1	0	1	0	0	0	0	1	1	0	0
29	1	1	1	0	0	1	1	0	1	0	0	1	0	1	0	0	0
29	1	0	0	0	0	1	0	0	1	0	0	1	0	1	1	1	1
29	0	1	1	1	1	1	1	1	0	1	1	0	1	1	0	0	0
29	1	1	1	0	1	1	0	0	0	0	1	0	1	1	1	0	0
29	1	1	0	1	1	1	1	0	0	0	0	0	1	1	0	0	0
29	0	0	0	1	1	1	0	0	0	0	0	0	1	1	0	0	0
29	1	1	1	0	0	0	0	0	1	1	0	0	1	1	0	0	0
29	1	0	0	1	1	1	1	0	1	0	1	1	0	1	0	0	1
30	0	1	1	0	1	0	1	0	0	0	1	0	0	0	0	0	0
30	1	1	1	1	0	1	0	0	1	1	0	1	0	1	0	1	1
30	0	1	1	0	1	1	0	0	1	0	1	1	0	0	0	0	0
30	1	0	0	0	0	1	1	0	1	1	1	1	0	1	0	0	0
30	0	1	1	0	0	1	0	0	0	0	0	1	0	1	0	0	0
30	1	0	1	0	1	1	0	0	0	0	1	1	1	1	1	0	0
30	1	1	1	0	1	1	0	0	0	0	0	1	0	0	0	0	0
30	1	1	1	0	1	1	0	0	0	0	0	1	1	1	0	1	0
30	1	0	0	0	1	1	0	0	1	1	0	1	0	1	0	0	1
30	0	0	0	1	0	0	1	1	1	0	0	0	1	1	1	0	0
30	1	1	1	0	0	1	1	0	0	1	1	1	1	1	0	1	0
30	1	1	1	0	1	1	0	0	0	1	0	0	0	1	0	0	0
31	0	0	0	1	1	1	1	0	1	0	0	1	1	1	0	0	0
31	1	1	1	0	1	1	1	0	0	1	0	1	1	1	0	0	1
31	0	0	0	0	0	1	1	0	0	1	0	1	1	0	0	0	0
31	1	0	0	0	0	1	0	0	1	1	0	0	1	1	0	0	0
31	0	0	0	0	1	1	0	0	0	0	0	1	0	0	0	0	0
31	0	0	0	1	0	1	1	0	0	0	0	0	1	1	0	0	0
31	1	1	0	1	1	1	0	1	0	0	0	1	1	0	1	0	0
31	1	0	1	1	1	0	0	0	0	1	0	0	1	1	0	0	0
31	0	1	1	0	0	1	1	0	0	0	0	1	0	1	1	0	0
31	1	1	0	0	1	0	0	0	1	1	0	0	1	1	0	1	0
31	1	0	1	1	0	1	0	1	0	1	0	0	1	1	1	1	0
31	0	1	1	1	0	1	1	0	1	0	1	1	0	1	0	0	1
31	1	1	1	0	1	0	1	0	0	1	0	0	0	0	0	0	0
31	1	0	0	0	1	1	0	0	0	0	1	1	1	1	1	0	1
31	1	0	0	0	1	1	0	0	0	0	0	1	0	0	0	0	0
31	0	0	1	1	0	1	0	0	0	0	0	1	0	1	0	0	0
31	1	1	1	1	0	0	0	0	1	1	1	1	0	0	0	0	0
31	1	1	1	0	0	0	1	0	0	1	1	0	1	1	0	0	0
31	0	1	1	1	0	1	0	0	0	0	0	1	1	1	1	0	1
31	1	1	1	0	0	1	0	0	0	1	0	1	1	1	0	0	0
31	0	1	1	0	0	1	1	0	0	0	0	1	0	1	0	0	0
31	0	1	1	0	0	1	0	0	0	0	0	1	1	1	0	0	1
31	0	1	1	1	0	1	0	0	1	0	0	1	0	1	1	0	1
31	0	1	1	0	0	1	0	1	0	1	1	1	1	1	0	1	0
32	1	0	1	0	0	0	0	0	1	1	0	1	0	1	0	0	0
32	0	1	0	0	1	1	0	0	0	1	1	0	0	1	0	0	0
32	1	1	1	1	0	1	0	0	1	1	0	1	0	1	0	0	0
32	1	0	1	1	1	1	1	0	1	1	1	1	0	1	0	0	0
32	0	1	1	0	0	1	1	1	0	0	1	1	0	1	0	0	0
32	1	1	1	0	1	1	1	0	0	0	1	1	0	1	0	0	0
32	0	0	0	1	0	1	0	0	0	0	0	1	0	1	0	0	1
32	1	1	1	0	1	0	1	0	0	0	1	0	1	1	0	1	0
32	0	1	0	1	0	1	1	0	0	1	1	0	0	1	1	0	0
33	0	1	1	0	1	1	1	0	0	0	0	1	1	0	0	0	1
33	1	1	0	1	0	0	1	0	0	0	1	1	1	0	1	0	0
33	0	1	1	0	0	1	0	0	0	0	1	1	0	1	0	0	1
34	0	1	1	0	1	1	1	0	1	1	1	0	0	1	0	0	1
34	0	1	1	0	0	1	0	0	0	1	0	1	1	1	1	0	1
34	0	1	1	0	1	0	0	0	0	0	0	1	1	0	0	0	0
34	1	1	1	0	0	0	1	0	0	0	1	1	0	1	0	0	1
34	0	1	0	0	1	1	0	0	0	0	0	1	0	1	0	1	1
34	1	1	1	0	1	0	1	0	0	0	1	1	0	1	0	1	0
34	1	1	1	0	1	1	1	0	0	0	0	1	0	1	1	0	0
34	0	1	1	0	0	1	0	0	1	0	0	0	0	1	0	1	1
34	0	1	1	1	1	1	0	0	0	0	0	1	1	1	0	0	1
35	1	1	1	1	0	1	0	0	0	1	0	0	0	1	1	0	0
35	0	1	0	1	0	1	1	0	0	0	1	1	1	0	0	1	1
35	1	1	0	0	0	1	1	0	1	1	0	1	1	1	0	0	0
35	0	1	0	0	0	1	0	0	0	0	0	1	1	1	0	0	0
35	1	1	1	0	1	1	0	1	0	0	1	1	1	1	1	0	1
35	1	1	0	0	1	1	1	0	0	1	0	0	0	1	1	0	1
35	0	1	0	1	1	1	0	0	0	0	0	1	0	1	1	0	0
35	0	1	0	0	1	1	0	0	0	0	0	1	0	1	0	0	1
35	1	1	0	0	1	1	1	0	0	1	0	0	1	1	0	0	1
35	1	0	1	1	0	0	1	0	0	1	0	1	0	1	0	0	0
35	0	0	1	0	0	1	1	0	0	0	0	1	1	1	1	0	0
35	1	0	0	0	0	1	0	0	0	1	0	1	1	0	1	1	0
37	0	1	1	0	0	0	0	0	0	0	0	1	0	1	0	0	1
37	1	1	1	1	0	0	0	1	1	0	0	0	0	1	0	0	0
37	1	1	1	0	1	1	0	0	1	0	0	1	0	1	1	0	0
37	0	1	0	1	1	0	1	0	0	0	1	1	1	1	1	0	0
37	0	1	1	1	0	0	0	0	1	0	0	1	1	0	1	0	0
37	0	1	0	0	1	1	1	0	1	0	0	1	0	1	0	0	1
38	0	1	0	0	1	1	0	0	1	0	1	0	1	1	0	0	1
38	0	1	1	0	0	1	0	0	0	0	1	0	1	1	1	0	0
38	1	1	1	1	0	1	0	1	0	1	1	1	0	1	0	0	0
38	0	0	1	1	0	1	0	0	0	0	1	1	0	1	0	0	1
38	0	0	0	0	0	1	0	0	0	1	0	1	0	1	0	0	0
38	0	1	1	1	0	1	0	0	0	0	0	0	0	1	0	0	1
38	1	1	1	0	0	0	0	0	0	0	0	1	1	1	1	1	0
38	1	1	1	0	0	1	1	0	0	1	0	1	1	1	0	0	1
38	0	1	0	0	1	0	1	0	0	0	1	1	1	1	1	0	0
39	0	0	1	0	0	1	1	0	1	0	1	1	1	1	0	0	1
50	0	0	1	0	0	0	1	0	0	0	1	0	0	1	0	0	0
39	0	1	1	0	1	1	0	0	0	1	1	1	1	1	0	0	0
39	1	1	0	0	0	1	0	0	1	1	1	0	1	1	1	1	1
51	1	1	1	0	1	1	1	0	0	0	0	1	0	0	0	0	0
55	1	1	1	1	1	1	1	0	0	1	0	1	0	1	0	1	1
52	1	1	0	0	1	0	0	0	0	1	0	1	1	1	1	0	0
39	1	1	1	0	0	1	0	0	0	1	0	1	1	1	0	0	0
39	0	1	1	0	1	0	0	0	0	0	1	0	1	1	0	0	0
56	0	0	1	0	0	0	0	0	0	0	1	1	1	1	0	0	0
57	1	1	0	0	0	1	0	0	1	1	1	0	1	1	1	0	1
58	1	1	1	0	0	1	0	0	0	0	1	1	0	1	1	1	0
59	0	1	0	0	1	1	0	0	0	0	1	0	1	1	0	0	1
55	0	1	1	0	0	1	1	0	0	0	0	1	1	0	0	1	0
55	0	0	1	1	1	1	0	0	1	1	1	1	0	1	0	0	1
55	0	1	1	0	0	1	1	0	1	1	0	1	0	0	0	0	1
39	0	1	1	0	0	1	0	0	0	0	0	1	0	1	1	0	1
39	0	1	1	0	0	0	0	0	1	1	0	0	1	1	0	1	0
39	1	0	0	0	1	1	0	0	1	0	0	0	1	1	0	0	0
39	1	1	0	0	1	1	1	0	0	1	1	0	1	1	0	1	1
39	1	0	1	1	0	1	0	0	0	1	0	1	0	1	0	0	1
40	0	1	0	1	0	0	0	0	0	0	0	1	0	0	0	0	0
40	1	1	0	0	0	1	0	0	1	0	1	1	0	1	0	0	0
40	1	1	1	1	1	0	0	0	1	1	0	0	0	1	0	0	0
41	0	1	1	0	0	1	0	0	1	0	0	0	1	1	0	0	1
41	1	1	0	0	0	1	0	0	0	1	1	0	0	1	0	0	0
41	1	1	1	0	1	1	1	1	0	0	0	1	0	1	0	0	1
41	1	0	0	0	0	1	1	0	0	1	0	0	1	1	0	0	1
41	0	1	0	0	0	1	1	0	1	0	0	1	1	1	0	1	1
41	1	1	0	0	1	1	0	0	0	0	0	0	1	1	0	0	1
41	0	1	1	1	0	1	0	0	0	1	0	1	1	1	0	0	0
41	0	1	1	0	0	1	0	0	0	1	0	1	0	1	0	0	1
41	0	1	1	0	0	0	1	0	1	0	0	0	1	0	0	1	1
41	1	0	0	0	0	0	0	0	0	0	0	1	1	1	0	0	0
41	0	1	0	0	0	1	1	0	0	1	0	1	0	1	1	0	0
41	0	1	0	0	0	1	0	0	0	0	1	1	0	1	0	0	0
42	1	1	1	0	1	1	1	0	1	0	0	0	1	1	0	0	1
42	0	1	1	1	0	1	1	0	0	1	0	0	0	1	0	0	0
42	1	1	1	0	0	1	0	0	0	0	0	0	1	0	1	1	0
42	1	1	1	0	1	0	1	0	1	0	0	1	1	1	0	0	1
42	0	1	0	0	1	1	0	0	1	0	0	1	0	0	0	0	0
42	0	1	1	0	1	1	0	0	0	1	1	1	1	1	0	0	0
42	1	1	1	0	1	0	1	0	0	0	1	0	1	1	0	0	0
42	0	1	1	0	1	1	0	0	0	0	0	0	1	1	0	0	0
43	1	1	0	0	1	0	0	1	0	0	1	1	0	1	0	0	0
43	1	1	1	0	0	0	0	0	0	0	1	0	0	1	1	0	0
43	1	0	1	1	1	0	1	0	1	0	1	1	0	1	0	0	1
43	1	1	1	0	1	1	1	0	1	1	1	1	1	1	0	0	1
43	0	0	0	0	1	1	0	0	1	0	0	1	1	1	0	0	1
52	1	1	1	1	0	1	0	0	0	0	0	0	0	1	1	0	0
52	0	1	0	1	0	0	1	0	0	0	1	0	0	1	0	0	1
52	1	1	0	1	1	1	0	0	0	1	1	1	0	1	0	0	0
52	1	1	0	0	0	1	0	0	0	0	0	1	1	1	1	0	1
52	1	1	1	0	1	1	1	0	1	0	0	0	0	1	0	0	0
52	0	1	1	0	0	0	1	0	0	0	0	0	1	1	0	0	0
52	1	0	1	0	1	1	1	0	1	0	0	1	1	1	0	0	0
52	0	1	0	0	0	1	1	0	0	1	1	1	0	1	0	1	0
52	1	1	1	0	1	1	0	0	0	0	0	1	0	0	1	0	0
53	1	1	1	1	1	1	1	0	1	1	0	0	1	1	0	0	1
63	0	1	1	1	0	0	1	0	0	0	0	1	1	0	0	0	0
63	1	0	0	1	0	0	0	0	1	1	0	1	1	1	0	0	1
63	1	1	1	1	1	0	1	0	1	1	0	1	1	1	0	0	1
63	1	0	1	0	0	1	0	0	0	0	0	0	0	1	0	0	0
63	1	1	1	0	1	1	0	0	0	0	1	0	0	1	0	0	1
43	0	0	1	0	0	0	0	1	0	1	0	1	1	0	1	1	0
43	1	0	0	1	1	1	1	0	1	0	0	0	0	1	0	0	1
52	0	1	1	0	0	0	0	0	0	0	0	1	1	1	0	0	0
57	1	1	0	0	0	1	1	0	0	0	0	1	0	1	0	0	1
56	1	1	1	1	0	1	0	0	1	0	0	1	1	1	0	0	1
52	1	1	1	1	1	0	0	0	0	0	1	1	1	0	1	0	1
56	0	1	0	1	0	0	0	0	1	0	0	0	0	1	0	0	0
52	1	1	0	0	0	0	0	0	0	0	1	1	0	1	1	0	0
52	1	1	1	1	1	0	0	0	0	0	0	1	1	1	0	0	0
55	0	0	0	1	0	1	0	0	0	0	0	0	1	1	0	0	0
64	1	1	1	1	0	0	1	0	1	0	0	1	1	1	0	1	0
70	1	1	0	0	1	1	1	1	0	0	1	0	1	1	0	0	0
70	1	1	1	1	0	0	0	0	0	0	0	1	0	0	0	0	0
70	0	1	0	1	0	1	1	0	0	0	1	0	0	1	0	0	0
71	0	1	1	0	1	1	1	0	0	0	0	0	0	1	0	0	0
71	0	1	1	0	1	0	1	1	0	1	0	1	0	1	1	0	0
71	0	1	0	0	0	1	0	0	1	0	0	0	0	1	0	1	0
74	1	1	0	0	0	0	0	0	0	0	0	1	1	1	0	1	0
76	0	0	1	0	0	1	0	1	0	1	0	1	0	1	0	0	1
77	1	1	1	1	0	1	0	0	1	0	1	1	1	0	1	1	0
